# Supplementary material for: Mitochondrial DNA Instability Is Common in HIV-Exposed Uninfected Newborns
Source: J Clin Med. 2021 May 28;10(11):2399. doi: 10.3390/jcm10112399 (PMC8197798; doi:10.3390/jcm10112399)
Supplement: Supplementary file 1 [file jcm-10-02399-s001.zip]

Archive with 1 entries (1 files):
- jcm-1244141-supplementary.xlsx
