# Supplementary material for: Mitochondrial DNA Instability Is Common in HIV-Exposed Uninfected Newborns
Source: J Clin Med. 2021 May 28;10(11):2399. doi: 10.3390/jcm10112399 (PMC8197798; doi:10.3390/jcm10112399)
Supplement: Supplementary file 1 [file jcm-10-02399-s001.zip › jcm-1244141-supplementary.xlsx]

## Sheet: at birth
Id #	Sampling	Country	Child at birth			Mother at birth				Sequencing deptha	mtDNA haplotype	Deletion	DOH/DOL	Heteroplasmy (%)	Deletion type	Point mutation (% heteroplasmy)
			Sex	Weight (g)	Gestational age (week)	Age (year)	Parity	ARV and duration (weeks)	Viral load (log cp/mL)
#1	DBS	Burkina Faso	Girl	2800	32	34	6	ZDV 2 weeks	<2.2	1926	L2a	<1383-3084>	-/-	0.01	class III	VUS G7444A (97%)
												<7707-15025>	-/-	1.37	class I
												<8940-14642>	-/-	0.18	class I
#2	DBS	Burkina Faso	Boy	2400	37	20	1	ZDV 9 weeks	<2.2	944	L3e	<7017-15045>	-/-	4.83	class III	VUS G15812A (96%)
#3	DBS	Burkina Faso	Girl	3250	44	29	2	ZDV 15 weeks	<2.2	10727	L3d	<6923-3967>	+/-	0.84	class III	no
#4	DBS	Burkina Faso	Boy	2450	39	38	3	ZDV 9 weeks	3.1	5501	L0a	<2541-2682>	-/-	0.01	class I	no
												<7767-14654>	-/-	0.01	class I
#5	DBS	Burkina Faso	Girl	3300	41	27	2	ZDV 9 weeks	2.7	21762	L3b	<2994-5986>	-/+	0.02	class III	no
												<7091-3716>	+/-	0.09	class III
												<7093-7128>	-/-	0.01	class III
												<14857-6891>	+/+	0.06	class III
#6	DBS	Burkina Faso	Boy	3700	36	34	3	ZDV 5 weeks	3.7	3304	L2c	<1621-6080>	-/+	0.03	class I	no
												<7122-13096>	-/-	0.29	class III
												<7630-14233>	-/-	0.07	class I
												<7707-15025>	-/-	0.26	class I
												<14962-6755>	+/+	0.44	class III
#7	DBS	Burkina Faso	Girl	3300	41	29	4	ZDV 9 weeks	3.3	13655	L1c	<7016-15043>	-/-	0.01	class III	VUS T9658C (9,1%)
												<15056-7016>	+/+	0.1	class I
												<15048-7017>	+/+	1.85	class III
												<7109-14515>	-/-	0.03	class II
												<16095-7130>	+/+	0.22	class III
												<7707-15025>	-/-	1.74	class I
												<7717-14645>	-/-	0.03	class II
#8	DBS	Burkina Faso	Girl	2600	37	30	4	ZDV 13 weeks	3.2	12961	L3b	<7707-15025>	-/-	0.3	class I	VUS A4237G (10%)
												<7838-14933>	-/-	1.78	class I
												<98-3662>	+/-	0.03	class III
#9	DBS	Burkina Faso	Boy	3000	39	20	1	ZDV 8 weeks	<2.2	3269	L2a	none	N.A.	N.A.	N.A.	VUS A6149T (23%)
#10	DBS	Burkina Faso	Boy	3400	37	32	3	ZDV 10 weeks	5.0	6068	L2a	<7055-14400>	-/-	0.5	class III	VUS G15927A (4,8%)
#11	DBS	Burkina Faso	Girl	2600	37	41	3	ZDV 5 weeks	3.2	15276	L2a	<678-14812>	-/+	3.03	class III	no
												<5333-3044>	+/+	0.61	class III
												<5337-3035>	+/+	0.43	class III
#12	DBS	Burkina Faso	Girl	2600	38	21	1	ZDV 9 weeks	<2.2	7157	L2b	none	N.A.	N.A.	N.A.	VUS G3196A (99%)
#13	DBS	Burkina Faso	Girl	3000	37	30	3	ZDV 3 weeks	<2.2	6643	L1b	<6891-14857>	-/-	0.08	class III	VUS C13598A (11%)
#14	DBS	Zambia	Boy	3650	40	26	1	ZDV 12 weeks	4.1	28671	L2a	<14928-7139>	+/+	0.08	class III	no
#15	DBS	Zambia	Boy	3350	38	25	2	ZDV 2 weeks	2.5	2618	L1c	none	N.A.	N.A.	N.A.	no
#16	DBS	Zambia	Girl	2800	38	30	3	ZDV 4 weeks	3.0	2832	L3b	<4980-3407>	+/+	50.21	class III	VUS A12220G (54%) C13496A (31%)
#17	DBS	Zambia	Girl	2900	36	28	1	ZDV 8 weeks	3.6	16575	L0a	none	N.A.	N.A.	N.A.	no
#18	DBS	Zambia	Girl	2750	38	27	2	ZDV 4 weeks	<2.2	523	L3e	none	N.A.	N.A.	N.A.	VUS C2314T (45%)
#19	DBS	Zambia	Boy	3300	38	24	3	ZDV 4 weeks	<2.2	3703	L1c	none	N.A.	N.A.	N.A.	VUS C3106G (92%) T8668C (98%)
#20	DBS	Zambia	Boy	3750	40	23	4	ZDV 8 weeks	3.0	2845	L3d	<7017-14859>	-/-	0.28	class III	no
#21	DBS	Zambia	Boy	3150	38	32	7	ZDV 4 weeks	2.8	3398	L0a	<7034-14400>	-/-	1.78	class I	no
#22	DBS	Zambia	Girl	3200	38	20	1	ZDV 8 weeks	<2.2	13796	L1c	<7016-15045>	-/-	0.34	class III	VUS G15498A (99%)
												<7017-14859>	-/-	0.02	class III
												<7026-14944>	-/-	24.2	class III
												<7037-15135>	-/-	29.7	class III
												<7082-14901>	-/-	0.02	class III
												<7219-14634>	-/-	27.3	class I
												<7224-14840>	-/-	0.58	class III
#23	Cell Pel	Burkina Faso	Boy	3200	39	28	2	ZDV 4 weeks	2.4	11050	L3b	<6950-15682>	-/-	0.01	class III	no
#24	Cell Pel	Burkina Faso	Girl	2950	39	33	4	ZDV 11 weeks	<2.2	10886	L1b	<15062-6850>	+/+	0.06	class III	no
												<7070-15187>	-/-	0.02	class III
#25	Cell Pel	Burkina Faso	Boy	2900	40	32	3	ZDV 13 weeks	3.5	10970	L3f	<5798-14994>	-/+	0.02	class III	no
												<5916-15254>	-/+	0.01	class III
												<15782-6590>	+/+	0.1	class III
												<14981-6811>	+/+	0.13	class I
												<15533-6923>	+/+	0.13	class III
#26	Cell Pel	Burkina Faso	Boy	3150	36	27	2	ZDV 8 weeks	<2.2	8621	L3d	<5843-15320>	-/+	0.01	class III	no
#27	Cell Pel	Burkina Faso	Boy	2900	38	29	4	ZDV 5 weeks	2.6	8443	L2a	<14958-6794>	+/+	0.04	class III	no
												<14976-6833>	+/+	0.1	class III
#28	Cell Pel	Burkina Faso	Boy	3600	37	27	2	ZDV 6 weeks	3.9	13878	L1b	<15240-6861>	+/+	0.54	class III	no
												<15232-6889>	+/+	0.07	class III
												<6891-15234>	-/-	0.01	class III
												<15260-6908>	+/+	0.2	class III
												<6976-16153>	-/-	0.05	class III
#29	Cell Pel	South Africa	Boy	2800	38	37	5	ZDV 8 weeks	<2.2	6862	L3e	<16101-6862>	+/+	0.06	class III	no
												<6697-16117>	-/+	0.05	class III
#30	Cell Pel	South Africa	Girl	3350	38	27	2	ZDV 23 weeks	<2.2	3456	L0a	none	N.A.	N.A.		no
#31	Cell Pel	South Africa	Girl	3650	38	27	1	ZDV 24 weeks	3.6	13213	L0d	<6486-15173>	-/-	0.02	class III	no
												<6822-14975>	-/-	0.02	class III
#32	Cell Pel	South Africa	Boy	3050	38	39	3	ZDV 16 weeks	<2.2	7941	L2a	none	N.A.	N.A.	N.A.	no
#33	DBS	France	Boy	N.A.	N.A.	N.A.	N.A.	Ø	N.A.	4845.21	L1a	none	N.A.	N.A.	N.A.	no
#34	DBS	France	Boy	N.A.	N.A.	N.A.	N.A.	Ø	N.A.	4409.33	L3e	none	N.A.	N.A.	N.A.	no
#35	DBS	France	Girl	N.A.	N.A.	N.A.	N.A.	Ø	N.A.	5944.34	HV7	none	N.A.	N.A.	N.A.	no
#36	DBS	France	Boy	N.A.	N.A.	N.A.	N.A.	Ø	N.A.	11683.1	T2b	none	N.A.	N.A.	N.A.	no
#37	DBS	France	Boy	N.A.	N.A.	N.A.	N.A.	Ø	N.A.	7308.66	H2a	none	N.A.	N.A.	N.A.	no
#38	DBS	France	Boy	N.A.	N.A.	N.A.	N.A.	Ø	N.A.	5020.76	J1c	none	N.A.	N.A.	N.A.	no
#39	DBS	France	Girl	N.A.	N.A.	N.A.	N.A.	Ø	N.A.	4449.23	H1e	none	N.A.	N.A.	N.A.	no
#40	DBS	France	Boy	N.A.	N.A.	N.A.	N.A.	Ø	N.A.	7422.23	H5a	none	N.A.	N.A.	N.A.	no
#41	DBS	France	Girl	N.A.	N.A.	N.A.	N.A.	Ø	N.A.	4192.48	W1	none	N.A.	N.A.	N.A.	no
#42	DBS	France	Boy	N.A.	N.A.	N.A.	N.A.	Ø	N.A.	5465.7	L2a	none	N.A.	N.A.	N.A.	no
#43	DBS	France	Boy	N.A.	N.A.	N.A.	N.A.	Ø	N.A.	1653.63	L0a	none	N.A.	N.A.	N.A.	no
#44	DBS	France	Girl	N.A.	N.A.	N.A.	N.A.	Ø	N.A.	1774.47	L3f	none	N.A.	N.A.	N.A.	no
#45	DBS	France	Boy	N.A.	N.A.	N.A.	N.A.	Ø	N.A.	3095.31	L3f	none	N.A.	N.A.	N.A.	no
#46	DBS	France	Boy	N.A.	N.A.	N.A.	N.A.	Ø	N.A.	2374.22	H1e	none	N.A.	N.A.	N.A.	no
#47	DBS	France	Girl	N.A.	N.A.	N.A.	N.A.	Ø	N.A.	2526.37	HV15	none	N.A.	N.A.	N.A.	no
a: mean coverage across the whole genome; ARV: antiretroviral; cp/mL: copie per milliliter; DOH: deletion encompassing the origin of replication of the heavy chain; DOL: deletion encompassing the origin of replication of the light chain; DBS: dried blood spot; ZDV: zidovudine; Class I: deletion flanked by two direct repeats with identical sequences; Class II: deletion flanked by imperfect repeats…
